# Supplementary material for: Functional differentiation determines the molecular basis of the symbiotic lifestyle of Ca. Nanohaloarchaeota
Source: Microbiome. 2022 Oct 14;10:172. doi: 10.1186/s40168-022-01376-y (PMC9563170; doi:10.1186/s40168-022-01376-y)
Supplement: Supplementary file 2 — Additional file 1: Supplementary Table S1-S7. Table S1. The occurrence frequency of 48 single-copy genes and estimated genomic completeness of all Ca. Nanohaloarchaeota genomes. Table S2. Basic genomic features of publicly available Nanohaloarchaeota genome. Table S3. KEGG-based functional annotation of five Nucleotidisoterales MAGs including three from Qijiaojing lake and two from public database. Table S4. Gene counts of carbohydrate metabolism related genes identified by comparing to CAZy database. Table S5. Detected peptidases in Nucleotidisoterales MAGs. Table S6. Psiblast results of SPEARE proteins in Ca. Nanohaloarchaeota genomes. Table S7. Identification of signal peptides in genes predicted from Nucleotidisoterales MAGs. [file 40168_2022_1376_MOESM1_ESM.xlsx]

## Sheet: Table S1
Table S1. The occurrence frequency of 48 single-copy genes and estimated genomic completeness of all Ca. Nanohaloarchaeota genomes.
Taxonomy	Methionine aminopeptidase	Tyrosyl-tRNA synthetase	Tryptophanyl-tRNA synthetase	Threonyl-tRNA synthetase	Leucyl-tRNA synthetase	Isoleucyl-tRNA synthetase	Alanyl-tRNA synthetase	Valyl-tRNA synthetase	Methionyl-tRNA synthetase	Seryl-tRNA synthetase	Aspartyl-tRNA synthetase	Prolyl-tRNA synthetase	Cysteinyl-tRNA synthetase	Glutamyl- and glutaminyl-tRNA synthetases	Arginyl-tRNA synthetase	Phenylalanyl-tRNA synthetase alpha subunit	Phenylalanyl-tRNA synthetase beta subunit	Histidyl-tRNA synthetase	Ribosomal protein L1	Ribosomal protein L11	Ribosomal protein L13	Ribosomal protein L14	Ribosomal protein L15	Ribosomal protein L18	Ribosomal protein L2	Ribosomal protein L22	Ribosomal protein L24	Ribosomal protein L3	Ribosomal protein L6	Ribosomal protein S10	Ribosomal protein S11	Ribosomal protein S12	Ribosomal protein S13	Ribosomal protein S17	Ribosomal protein S19	Ribosomal protein S2	Ribosomal protein S3	Ribosomal protein S4	Ribosomal protein S5	Ribosomal protein S7	Ribosomal protein S8	Ribosomal protein S9	Preprotein translocase subunit SecY	Ribonuclease HII	Lysyl-tRNA synthetase	Ribosomal protein L4	Glycyl-tRNA synthetase	Transcription antiterminator	Occurrence frequency of marker genes
QJJ-9_bin.46	0	1	1	1	1	1	1	1	1	0	0	1	1	1	1	1	1	0	1	1	1	1	1	1	1	1	1	1	1	1	1	1	1	1	1	1	1	1	1	1	1	1	1	1	0	1	1	1	43
QJJ-7_bin.66	1	2	1	1	1	1	1	1	1	2	1	1	1	1	1	1	1	0	1	1	1	1	1	1	1	1	1	1	1	1	1	1	1	1	1	1	1	1	1	1	1	1	1	1	0	1	1	1	46
QJJ-5_bin.20	0	0	1	1	1	1	1	1	1	1	0	1	1	1	1	1	1	0	1	1	1	1	1	1	1	1	1	1	1	1	1	1	1	0	1	1	1	1	1	1	1	1	1	1	0	1	1	1	42
Ca. Nanohaloarchaeota archaeon Nha-R1	1	1	1	1	1	1	1	1	1	1	0	1	1	1	1	1	1	1	1	1	1	1	1	1	1	1	1	1	1	1	1	1	1	1	1	1	1	1	1	1	1	1	1	1	0	1	1	1	46
Ca. Nanohaloarchaeota archaeon Nha-CHl	2	1	1	3	4	3	3	3	1	1	0	1	2	2	2	3	2	1	1	1	1	1	1	2	2	1	1	1	1	1	1	1	1	1	1	1	2	1	1	1	1	1	1	1	0	2	1	1	46
Ca. Nanohaloarchaeota archaeon SW_7_46_7	1	2	0	1	1	1	3	1	1	0	0	0	1	1	0	1	1	0	2	1	1	0	1	0	1	1	0	1	1	1	2	1	1	1	1	0	2	2	1	1	1	1	1	1	0	0	0	1	35
Ca. Nanohaloarchaeota archaeon SW_7_43_1	1	2	1	1	1	1	1	1	1	1	0	1	1	1	1	1	1	3	1	1	1	1	1	1	1	1	1	1	1	1	1	1	1	1	1	1	1	1	1	1	1	1	1	1	1	1	1	1	47
Ca. Nanohaloarchaeota archaeon SW_4_43_9	2	1	1	1	1	1	2	2	2	1	0	1	1	1	1	2	1	1	1	1	1	1	1	1	1	1	1	1	1	1	1	1	1	1	1	1	1	1	1	1	1	1	1	1	0	1	1	1	46
Ca. Nanohaloarchaeota archaeon SW_10_44_10	1	1	1	1	2	0	0	2	1	0	0	2	1	2	1	1	2	1	1	1	2	1	1	1	1	1	1	1	2	1	1	0	1	0	1	0	1	1	1	0	1	1	1	0	0	1	1	2	38
Ca. Nanohaloarchaeota archaeon SG9	1	1	1	1	1	1	1	1	1	1	0	1	1	1	1	1	1	1	1	1	1	1	1	1	1	1	1	1	1	1	1	1	1	1	1	0	1	1	1	1	1	1	1	1	1	1	1	1	46
Ca. Nanohaloarchaeota archaeon QH_8_44_6	0	1	0	0	0	2	0	0	3	2	0	3	4	1	1	1	0	1	2	4	1	1	1	1	2	0	1	0	1	0	0	1	1	0	0	0	0	1	1	1	1	1	1	2	1	1	3	2	32
Ca. Nanohaloarchaeota archaeon PL-Br10_U2g27	1	0	1	1	1	1	1	0	1	1	0	1	0	0	1	1	1	0	1	0	0	1	1	1	1	1	1	0	1	1	1	1	1	1	1	1	1	1	1	1	1	0	1	1	1	2	0	0	36
Ca. Nanohaloarchaeota archaeon PL-Br10_U2g19	1	1	1	1	0	2	1	1	1	2	0	1	1	1	2	1	1	1	1	1	1	1	1	1	1	1	1	1	1	1	1	1	1	1	1	1	1	1	1	1	1	1	1	1	0	1	1	1	45
Ca. Nanohaloarchaeota archaeon PL-Br10_U2g16	0	0	1	1	1	0	0	0	1	0	1	1	1	1	1	2	1	1	1	1	2	1	1	1	1	1	1	1	1	0	1	1	1	1	1	1	1	1	1	1	1	2	1	1	0	1	1	1	40
Ca. Nanohaloarchaeota archaeon M3_22	1	1	1	1	1	1	1	1	1	1	0	2	1	1	1	1	1	1	1	1	1	1	1	1	1	1	1	1	1	1	1	1	1	1	1	1	1	1	1	1	1	1	1	1	0	1	1	1	46
Ca. Nanohaloarchaeota archaeon B1-Br10_U2g29	1	0	1	1	0	0	1	1	0	1	0	1	0	1	1	0	0	1	1	1	0	1	1	1	0	1	1	0	1	1	0	1	0	1	1	1	1	0	1	1	1	0	1	1	1	1	1	0	32
Ca. Nanohaloarchaeota archaeon B1-Br10_U2g21	1	0	1	1	1	1	1	1	1	1	0	1	1	1	2	1	1	1	1	1	1	1	1	1	0	0	1	0	1	1	1	1	1	0	0	1	0	1	1	1	1	1	1	1	1	1	1	0	39
Ca. Nanohaloarchaeota archaeon B1-Br10_U2g19	1	1	0	0	1	1	1	1	1	1	0	1	1	1	1	1	1	1	1	1	0	1	1	1	1	1	1	1	1	1	1	1	1	1	1	1	1	1	1	1	1	0	1	1	0	1	1	1	42
Ca. Nanohaloarchaeota archaeon B1-Br10_U2g1	1	1	1	0	2	1	1	1	1	2	0	1	1	1	1	1	1	1	1	1	1	1	1	1	1	1	1	1	1	0	1	1	1	1	1	1	1	1	1	1	1	1	1	1	0	1	1	1	44
Ca. Nanohaloarchaeota archaeon AB578-D14	0	0	1	0	0	5	0	2	1	0	0	1	4	2	0	1	1	0	3	1	0	1	1	1	2	1	1	0	1	0	0	0	0	1	1	1	1	0	1	0	2	0	1	1	0	1	1	0	28
Ca. Nanohaloarchaeota archaeon_SG1_46_23	1	1	1	1	1	2	1	1	1	1	0	2	1	1	1	1	1	1	1	1	1	1	1	1	1	1	1	1	1	1	1	1	1	1	1	0	1	1	1	1	1	1	1	1	1	1	1	1	46
Ca. Nanohaloarchaeota archaeon_SG1_45_8	1	1	1	1	1	2	1	1	1	1	0	1	1	1	1	1	1	1	1	1	1	1	1	1	1	1	1	1	1	1	1	1	1	1	1	1	1	1	1	1	1	1	1	1	0	1	1	1	46
Ca. Nanohaloarchaeota archaeon_SG1_45_10	1	1	1	1	1	1	1	1	1	1	0	1	1	1	2	1	1	1	1	1	1	1	1	1	1	1	1	1	1	1	1	1	1	1	1	1	1	1	1	1	1	1	1	1	1	1	1	1	47
Ca. Nanosalinarum sp. J07AB56	1	1	2	3	1	2	1	2	2	1	0	3	3	2	2	1	2	1	2	1	1	1	1	1	1	1	1	1	1	1	1	2	1	1	1	1	1	1	1	1	1	1	1	1	1	1	1	1	47
Ca. Nanosalina sp. J07AB43	1	1	4	1	1	1	1	1	3	1	0	2	2	2	4	1	2	3	2	1	1	0	1	1	0	0	1	0	1	1	1	1	1	0	0	1	0	1	1	1	1	1	1	1	1	2	1	0	39
Ca. Nanohalobium constans LC1Nh	1	1	1	1	1	1	1	1	1	1	0	2	1	1	1	1	1	1	1	1	1	1	1	1	1	1	1	1	1	1	1	1	1	1	1	1	1	1	1	1	1	1	1	1	1	1	1	1	47
Ca. Nanohaloarchaeota archaeon NHA-5	1	2	1	1	1	1	1	1	1	1	0	1	1	1	1	1	1	1	1	1	1	1	1	1	1	1	1	1	1	1	1	1	1	1	1	1	1	1	1	1	1	1	1	1	0	1	1	1	46
Ca. Nanohaloarchaeota archaeon NHA-4	1	1	1	1	1	1	1	1	1	1	0	1	1	1	1	1	1	1	0	0	1	1	1	1	1	1	1	2	1	1	1	2	1	1	1	1	1	1	1	1	1	1	1	0	0	1	0	1	42
Ca. Nanohaloarchaeota archaeon NHA-3	1	1	1	1	1	1	0	1	1	1	0	2	1	2	1	1	1	1	1	1	1	1	1	1	1	1	1	1	1	1	1	1	1	1	1	1	1	1	1	1	1	1	1	2	0	1	1	1	45
Ca. Nanohaloarchaeota archaeon NHA-2	1	1	1	1	2	1	1	1	1	1	0	1	2	1	1	1	1	1	1	1	1	1	1	1	1	1	1	1	1	1	1	1	1	1	1	1	1	1	1	1	1	1	2	1	0	1	2	1	46
Ca. Nanohaloarchaeota archaeon NHA-1	1	1	1	1	0	1	1	2	1	1	0	2	2	1	1	1	1	2	1	1	1	1	1	1	1	1	1	1	1	1	1	1	1	1	1	1	1	1	1	1	1	1	1	1	0	2	1	1	45
Ca. Nanohaloarchaeota archaeon MAG_AT22	1	1	1	1	1	1	1	1	1	1	1	1	1	1	1	1	1	1	1	1	1	1	1	1	1	1	1	1	1	1	1	1	1	1	1	1	1	1	1	1	1	1	1	1	0	1	1	1	47
Ca. Nanohaloarchaeota archaeon L_MetaBat.18	1	1	0	1	1	1	0	1	1	1	0	1	1	1	1	1	1	1	1	1	1	1	1	1	1	1	1	1	1	1	1	1	1	1	1	1	1	1	1	1	1	1	1	1	1	1	1	1	45
Ca. Nanohaloarchaeota archaeon GLR72	0	1	1	0	1	1	1	1	2	1	0	0	0	1	0	1	1	1	1	1	1	1	1	1	1	0	1	1	1	0	1	1	1	1	0	1	0	1	1	1	1	1	1	1	0	1	1	1	37
Ca. Nanohaloarchaeota archaeon B72_G9	0	1	1	1	1	0	3	0	1	1	0	1	0	1	1	0	0	0	1	1	0	1	1	1	1	1	1	1	1	1	0	1	0	1	1	1	1	0	1	1	1	0	1	1	0	1	1	1	34
Ca. Nanohaloarchaeota archaeon B49_G9	1	1	1	1	0	1	1	0	1	1	0	1	0	1	1	1	1	1	0	0	1	1	1	1	1	1	1	1	1	1	1	1	1	1	1	1	1	1	1	1	1	1	1	0	0	1	0	1	39
Ca. Nanohaloarchaeota archaeon AB_03_Bin_175	1	1	1	1	1	1	1	0	1	1	0	1	0	1	1	1	1	0	1	1	1	1	1	1	1	1	1	1	1	1	1	1	1	1	1	1	1	1	1	1	1	1	1	1	0	1	1	1	43
Ca. Nanohaloarchaeota archaeon AB_03_Bin_104	1	1	0	0	1	1	2	1	1	1	0	1	1	1	1	1	1	1	1	1	0	1	1	1	1	1	1	1	1	1	1	1	1	1	1	1	1	1	2	1	1	0	1	1	0	1	1	1	42
Ca. Nanohaloarchaeota archaeon AB_3033_Bin_53	1	0	1	1	1	1	1	1	2	1	0	1	1	1	0	1	1	1	1	1	1	1	0	1	1	1	1	1	0	1	1	1	1	1	1	1	2	1	1	1	0	1	1	1	1	1	1	1	42
Ca. Nanohaloarchaeota archaeon AB_1215_Bin_137	1	0	1	1	1	1	1	1	2	1	0	1	1	1	1	1	1	1	1	1	1	1	0	1	1	1	1	1	1	1	1	1	1	1	1	1	1	1	1	1	1	1	1	1	1	1	1	1	45
Ca. Nanohaloarchaeota archaeon AB_69_Bin_152	1	0	1	1	1	1	1	1	2	1	0	1	1	1	0	1	1	1	1	1	1	1	0	1	1	1	1	1	1	1	1	1	1	1	1	1	1	1	1	1	1	1	1	1	1	1	1	1	44
[truncated: 1 more columns]

## Sheet: Table S2
Table S2. Basic genomic features of publicly available Nanohaloarchaeota genome.
Assembly accession	Taxonomy	Strain name	Estimated completeness (%)	Contamination a	Genome size (bp)	No. of scaffolds	N50 (bp)	Mean scaffold length (bp)	Longest scaffold (bp)	GC content (%)	Coding density	Predicted genes	RED value b
GCA_017610545.1	EX4484-52	Ca. Nanohaloarchaeota archaeon AB_03_Bin_104	0.875	0.93	1284310	206	8076	6234	24364	42.94	88.19	1518	0.655484
GCA_017610525.1	EX4484-52	Ca. Nanohaloarchaeota archaeon AB_03_Bin_175	0.895833	3.74	953128	184	5730	5180	18380	42.83	89.86	1149	0.958373
GCA_013138765.1	EX4484-52	Ca. Nanohaloarchaeota archaeon GLR72	0.770833	0.93	832169	68	16597	12237	51584	36.36	87.88	876	N/A
GCA_003660905.1	EX4484-52	Ca. Nanohaloarchaeota archaeon B49_G9	0.8125	0.93	1262712	127	16300	9942	42074	36.39	91.26	1306	0.46046
GCA_013153555.1	EX4484-52	Ca. Nanohaloarchaeota archaeon L_MetaBat.18	0.9375	0	569906	89	7543	6403	23936	33.15	94.16	680	0.440821
GCA_003660865.1	EX4484-52	Ca. Nanohaloarchaeota archaeon B72_G9	0.708333	1.87	1201421	130	9121	9241	46661	41.17	87.77	1314	N/A
GCA_017610385.1	Nanohaloarchaeota;Nanosalinia；	Ca. Nanohaloarchaeota archaeon AB_1215_Bin_137	0.9375	0	788277	18	77734	43793	176423	32.36	88.97	868	0.485594
GCA_017610165.1	Nanohaloarchaeota;Nanosalinia；	Ca. Nanohaloarchaeota archaeon AB_3033_Bin_53	0.875	0.07	749775	28	46740	26777	120325	32.17	88.94	859	0.491556
GCA_017610085.1	Nanohaloarchaeota;Nanosalinia；	Ca. Nanohaloarchaeota archaeon AB_69_Bin_152	0.916667	0	640728	10	120041	64072	232170	32.18	88.67	751	0.487298
GCA_000220355.1	Nanohaloarchaeota;Nanosalinia;Nanosalinales;Nanosalinaceae;	Ca. Nanosalinarum sp. J07AB56	0.979167	7.48	1215802	3	959093	405267	959093	56.2	79.29	1505	N/A
2643221421	Nanohaloarchaeota;Nanosalinia;Nanosalinales;Nanosalinaceae;	Ca. Nanohaloarchaeota archaeon Nha-R1	0.958333	0.93	1094064	3	675691	364688	675691	40.32	90.88	1204	0.842863
2791354821	Nanohaloarchaeota;Nanosalinia;Nanosalinales;Nanosalinaceae;	Ca. Nanohaloarchaeota archaeon Nha-CHl	0.958333	0	1093273	1	1093273	1093273	1093273	40.32	81.48	1893	0.877718
2795385308	Nanohaloarchaeota;Nanosalinia;Nanosalinales;Nanosalinaceae;	Ca. Nanohaloarchaeota archaeon SG1_45_8	0.958333	0	887108	85	15947	10436	38581	44.9	89.64	1094	0.753966
GCA_001564195.1	Nanohaloarchaeota;Nanosalinia;Nanosalinales;Nanosalinaceae;B1-Br10-U2g19;B1-Br10-U2g19	Ca. Nanohaloarchaeota archaeon PL-Br10_U2g19	0.9375	0.93	758571	55	16593	13792	65038	42.36	91.29	939	N/A
GCA_001563905.1	Nanohaloarchaeota;Nanosalinia;Nanosalinales;Nanosalinaceae;B1-Br10-U2g19;B1-Br10-U2g19	Ca. Nanohaloarchaeota archaeon B1-Br10_U2g19	0.875	0	662884	35	35340	18939	81285	40.95	92.09	798	N/A
GCA_001563875.1	Nanohaloarchaeota;Nanosalinia;Nanosalinales;Nanosalinaceae;B1-Br10-U2g19;B1-Br10-U2g19	Ca. Nanohaloarchaeota archaeon B1-Br10_U2g1	0.916667	0	709831	26	38548	27301	132810	42.57	91.93	860	N/A
/	Nanohaloarchaeota;Nanosalinia;Nanosalinales;Nanosalinaceae;B1-Br10-U2g19;B1-Br10-U2g19	Ca. Nanohaloarchaeota archaeon NHA-3	0.9375	0	835343	76	15356	10991	44069	40.86	91.1	1052	N/A
GCA_001564145.1	Nanohaloarchaeota;Nanosalinia;Nanosalinales;Nanosalinaceae;B1-Br10-U2g21;B1-Br10-U2g21	Ca. Nanohaloarchaeota archaeon B1-Br10_U2g29	0.666667	1.01	526182	35	17532	15033	51737	40.1	93.21	645	N/A
GCA_001564035.1	Nanohaloarchaeota;Nanosalinia;Nanosalinales;Nanosalinaceae;B1-Br10-U2g21;B1-Br10-U2g21	Ca. Nanohaloarchaeota archaeon PL-Br10_U2g27	0.75	0.93	581882	52	13674	11190	28597	43.15	90.48	731	N/A
GCA_001563915.1	Nanohaloarchaeota;Nanosalinia;Nanosalinales;Nanosalinaceae;B1-Br10-U2g21;B1-Br10-U2g21	Ca. Nanohaloarchaeota archaeon B1-Br10_U2g21	0.8125	2.8	815638	24	59507	33984	112603	39.37	91.43	920	N/A
/	Nanohaloarchaeota;Nanosalinia;Nanosalinales;Nanosalinaceae;B1-Br10-U2g21;B1-Br10-U2g21	Ca. Nanohaloarchaeota archaeon NHA-1	0.9375	0.93	770612	62	21120	12429	39088	39.83	91.88	1017	N/A
2795385305	Nanohaloarchaeota;Nanosalinia;Nanosalinales;Nanosalinaceae;Nanosalina	Ca. Nanohaloarchaeota archaeon SG1_45_10	0.979167	1.87	1037184	17	268131	61010	282097	44.78	90.57	1206	0.825034
/	Nanohaloarchaeota;Nanosalinia;Nanosalinales;Nanosalinaceae;Nanosalina	Ca. Nanohaloarchaeota archaeon NHA-5	0.958333	0	794312	47	22547	16900	79974	44.71	91.59	940	0.865531
GCA_000220375.1	Nanohaloarchaeota;Nanosalinia;Nanosalinales;Nanosalinaceae;Nanosalina;Nanosalina	Ca. Nanosalina sp. J07AB43	0.8125	3.74	1227157	7	798418	175308	798418	43.58	83.65	1581	N/A
GCA_000740075.1	Nanohaloarchaeota;Nanosalinia;Nanosalinales;Nanosalinaceae;Nanosalinarum	Ca. Nanohaloarchaeota archaeon AB578-D14	0.583333	2.62	1026356	957	2741	1072	54146	52.47	83.72	2022	0.95992
GCA_014297435.1	Nanohaloarchaeota;Nanosalinia;Nanosalinales;Nanosalinaceae;PL-Br10-U2g16	Ca. Nanohaloarchaeota archaeon MAG_AT22	0.979167	0	998768	15	249960	66584	279795	44.31	91.38	1197	0.886973
GCA_001563995.1	Nanohaloarchaeota;Nanosalinia;Nanosalinales;Nanosalinaceae;PL-Br10-U2g16;PL-Br10-U2g16	Ca. Nanohaloarchaeota archaeon PL-Br10_U2g16	0.833333	2.34	652532	54	14986	12083	49177	42.17	91.12	807	N/A
GCA_003009845.1	Nanohaloarchaeota;Nanosalinia;Nanosalinales;Nanosalinaceae;SG10	Ca. Nanohaloarchaeota archaeon QH_8_44_6	0.666667	10.75	565289	329	1783	1718	7355	44.13	90.36	947	0.944178
GCA_003009825.1	Nanohaloarchaeota;Nanosalinia;Nanosalinales;Nanosalinaceae;SG11	Ca. Nanohaloarchaeota archaeon SW_10_44_10	0.791667	4.44	397623	132	3535	3012	11571	43.37	89.35	627	0.974556
GCA_013343275.1	Nanohaloarchaeota;Nanosalinia;Nanosalinales;Nanosalinaceae;SG9	Ca. Nanohaloarchaeota archaeon M3_22	0.958333	0	915886	1	915886	915886	915886	46.95	91.49	1077	0.857434
GCA_009617975.1	Nanohaloarchaeota;Nanosalinia;Nanosalinales;Nanosalinaceae;SG9	Ca. Nanohalobium constans LC1Nh	0.979167	0.93	973463	1	973463	973463	973463	43.24	91.24	1192	0.860493
GCA_003009775.1	Nanohaloarchaeota;Nanosalinia;Nanosalinales;Nanosalinaceae;SG9	Ca. Nanohaloarchaeota archaeon SW_7_46_7	0.729167	3.81	572429	191	3915	2997	10429	45.89	88.38	849	0.971875
GCA_001761425.1	Nanohaloarchaeota;Nanosalinia;Nanosalinales;Nanosalinaceae;SG9;SG9	Ca. Nanohaloarchaeota archaeon SG9	0.958333	0	1118574	1	1118574	1118574	1118574	46.37	90.8	1222	N/A
2795385307	Nanohaloarchaeota;Nanosalinia;Nanosalinales;Nanosalinaceae;SG9;SG9	Ca. Nanohaloarchaeota archaeon SG1_46_23	0.958333	0	1097787	35	64648	31365	95176	46.4	87.95	1230	N/A
GCA_003009815.1	Nanohaloarchaeota;Nanosalinia;Nanosalinales;Nanosalinaceae;SW-4-43-9;SW-4-43-9	Ca. Nanohaloarchaeota archaeon SW_4_43_9	0.958333	0.93	661323	51	19332	12967	58434	43.5	89.47	831	N/A
GCA_003009795.1	Nanohaloarchaeota;Nanosalinia;Nanosalinales;Nanosalinaceae;SW-7-43-1;SW-7-43-1	Ca. Nanohaloarchaeota archaeon SW_7_43_1	0.979167	2.8	956550	1	956550	956550	956550	42.61	90.6	1087	N/A
/	Nanohaloarchaeota;Nanosalinia;	Ca. Nanohaloarchaeota archaeon NHA-4	0.875	1.87	769528	70	14658	10993	50745	37.78	91.05	890	0.547369
/	Nanohaloarchaeota;Nanosalinia;	Ca. Nanohaloarchaeota archaeon NHA-2	0.958333	0.93	876291	78	14011	11234	75977	38.52	91.98	993	0.554507
GCA_022865265.1	Nanohaloarchaeota;Nanosalinia;	Ca. Nanohaloarchaeota archaeon QJJ5	0.875	0.07	701335	48	23342	14611	39200	50.48	93.4	846	0.575346
GCA_022865215.1	Nanohaloarchaeota;Nanosalinia;	Ca. Nanohaloarchaeota archaeon QJJ7	0.958333	0.93	753270	34	30141	22155	64905	52.42	92.43	889	0.575346
GCA_022865275.1	Nanohaloarchaeota;Nanosalinia;	Ca. Nanohaloarchaeota archaeon QJJ9	0.895833	0	625082	34	22555	18384	51141	43.85	92.34	753	0.56535
a Genome contamination was estemiated using CheckM (Parks et al., 2015).
b RED value was calculated using GTDB-tk (Chaumeil et al., 2020).
Abbreviations: RED, relative evolutionary divergence.

## Sheet: Table S3
Table S3. KEGG-based functional annotation of five Nucleotidisoterales MAGs including three from Qijiaojing lake and two from public database.
KO	Functional description	QJJ-5_bin.20	QJJ-7_bin.66	QJJ-9_bin.46	NHA-2	NHA-4
K23356	HTH-type transcriptional regulator, sugar sensing transcriptional regulator	1	1	1	1	1
K23144	UDP-N-acetylglucosamine diphosphorylase	1	0	0	1	1
K22928	2'-deoxynucleoside 5'-phosphate N-hydrolase	1	0	0	0	1
K22585	DNA repair protein NreA	1	1	1	1	1
K22447	archaeal chaperonin	1	1	1	0	0
K22224	acetate---CoA ligase (ADP-forming) subunit beta	0	1	1	0	0
K21929	uracil-DNA glycosylase	1	1	1	1	1
K21903	ArsR family transcriptional regulator, lead/cadmium/zinc/bismuth-responsive transcriptional repressor	0	0	0	1	0
K21029	molybdopterin-synthase adenylyltransferase	0	1	0	0	0
K20215	diphthine synthase	0	1	0	0	0
K19710	ATP adenylyltransferase	0	0	0	1	1
K19689	aminopeptidase	2	0	0	0	0
K19416	modulator of FtsH protease	0	1	0	0	0
K19302	undecaprenyl-diphosphatase	0	2	0	1	0
K19221	cob(I)alamin adenosyltransferase	0	0	0	1	1
K19116	CRISPR-associated protein Cas5h	0	0	0	1	0
K19115	CRISPR-associated protein Csh2	0	0	0	1	0
K19114	CRISPR-associated protein Csh1	0	0	0	1	0
K19091	CRISPR-associated endoribonuclease Cas6	0	0	0	1	0
K19055	Ala-tRNA(Pro) deacylase	0	0	1	1	1
K19003	1,2-diacylglycerol 3-beta-glucosyltransferase	0	0	1	0	0
K18931	AMP phosphorylase	1	1	0	1	1
K18828	tRNA(fMet)-specific endonuclease VapC	0	0	1	0	0
K18532	adenylate kinase	1	0	1	1	1
K18332	NADP-reducing hydrogenase subunit HndD	0	0	0	1	1
K18237	ribose 1,5-bisphosphate isomerase	1	1	1	1	1
K18105	RNA 3'-terminal phosphate cyclase (GTP)	0	1	0	0	0
K18009	meso-butanediol dehydrogenase / (S,S)-butanediol dehydrogenase / diacetyl reductase	0	1	0	1	0
K17759	NAD(P)H-hydrate epimerase	2	1	0	1	1
K17686	P-type Cu+ transporter	0	1	0	1	1
K16937	thiosulfate dehydrogenase (quinone) large subunit	1	0	0	0	0
K16902	FAD reductase	1	0	0	0	0
K16318	tRNA (guanine6-N2)-methyltransferase	0	0	1	0	0
K16317	tRNA (pseudouridine54-N1)-methyltransferase	1	0	1	1	1
K16267	zinc and cadmium transporter	0	1	0	0	0
K15888	tritrans,polycis-undecaprenyl-diphosphate synthase	0	1	0	1	1
K15865	threonylcarbamoyladenosine tRNA methylthiotransferase CDKAL1	0	0	1	1	1
K15778	phosphomannomutase / phosphoglucomutase	2	1	0	2	2
K15633	2,3-bisphosphoglycerate-independent phosphoglycerate mutase	0	1	0	1	1
K15450	tRNA wybutosine-synthesizing protein 3	0	0	0	1	1
K15449	tRNA wybutosine-synthesizing protein 1	0	0	0	1	1
K14683	solute carrier family 34 (sodium-dependent phosphate cotransporter)	0	0	0	0	1
K14656	FAD synthetase	1	1	0	0	0
K14654	2,5-diamino-6-(ribosylamino)-4(3H)-pyrimidinone 5'-phosphate reductase	0	0	0	1	1
K14574	ribosome maturation protein SDO1	1	1	1	1	1
K14564	nucleolar protein 56	1	1	1	1	1
K14415	tRNA-splicing ligase RtcB (3'-phosphate/5'-hydroxy nucleic acid ligase)	1	1	1	0	1
K13993	HSP20 family protein	0	1	1	1	1
K13798	DNA-directed RNA polymerase subunit B	2	1	1	1	1
K13525	transitional endoplasmic reticulum ATPase	2	1	0	2	2
K13280	signal peptidase I	1	1	1	0	0
K13057	trehalose synthase	0	0	0	1	1
K13051	L-asparaginase / beta-aspartyl-peptidase	1	0	0	0	0
K12960	5-methylthioadenosine/S-adenosylhomocysteine deaminase	0	1	0	0	0
K12944	nucleoside triphosphatase	0	0	0	0	1
K12589	exosome complex component RRP42	1	1	1	0	1
K12574	ribonuclease J	2	0	1	1	1
K12573	ribonuclease R	1	0	0	0	0
K12267	peptide methionine sulfoxide reductase msrA/msrB	1	0	0	0	0
K11754	dihydrofolate synthase / folylpolyglutamate synthase	0	3	0	0	0
K11717	cysteine desulfurase / selenocysteine lyase	1	2	0	0	0
K11645	fructose-bisphosphate aldolase, class I	0	0	0	1	1
K11600	exosome complex component RRP41	1	1	1	0	1
K11131	H/ACA ribonucleoprotein complex subunit 4	0	1	1	1	1
K10896	fanconi anemia group M protein	0	1	1	1	1
K10865	double-strand break repair protein MRE11	0	1	0	0	0
K10843	DNA excision repair protein ERCC-3	0	1	1	0	0
K10773	endonuclease III	1	1	1	2	1
K10747	DNA ligase 1	1	1	1	2	1
K10726	replicative DNA helicase Mcm	1	2	1	1	1
K10725	archaeal cell division control protein 6	1	1	1	1	2
K09973	Uncharacterized protein	0	0	0	0	1
K09903	uridylate kinase	0	2	0	1	1
K09817	zinc transport system ATP-binding protein	1	0	0	1	1
K09816	zinc transport system permease protein	1	0	0	1	1
K09815	zinc transport system substrate-binding protein	1	0	0	1	0
K09786	Uncharacterized protein	1	0	0	1	1
K09779	Uncharacterized protein	0	1	0	0	0
K09760	DNA recombination protein RmuC	0	0	0	1	1
K09759	nondiscriminating aspartyl-tRNA synthetase	1	0	1	1	0
K09746	Uncharacterized protein	1	2	1	1	1
K09743	Uncharacterized protein	1	1	1	1	1
K09735	GTP-dependent dephospho-CoA kinase	1	0	0	0	0
K09733	(5-formylfuran-3-yl)methyl phosphate synthase	0	1	0	0	0
K09732	Uncharacterized protein	0	1	1	1	1
K09728	Uncharacterized protein	0	1	0	0	0
K09723	DNA replication factor GINS	1	1	0	0	1
K09721	Uncharacterized protein	1	1	1	1	1
K09700	Uncharacterized protein	0	0	1	1	1
K09482	glutamyl-tRNA(Gln) amidotransferase subunit D	1	1	1	1	1
K09251	putrescine aminotransferase	0	1	0	0	0
K09167	Uncharacterized protein	0	0	0	1	1
K09163	Uncharacterized protein	1	0	0	1	1
K09152	Uncharacterized protein	1	1	1	1	1
K09150	Uncharacterized protein	0	1	1	1	1
K09148	Uncharacterized protein	1	1	1	1	0
K09142	methyltransferase	1	1	0	0	0
K09141	Uncharacterized protein	0	0	1	1	1
K09131	Uncharacterized protein	0	0	0	1	0
K09129	Uncharacterized protein	0	0	1	0	0
K09120	Uncharacterized protein	1	1	1	1	1
K09118	Uncharacterized protein	1	1	0	0	0
K09015	Fe-S cluster assembly protein SufD	0	1	0	0	0
K09014	Fe-S cluster assembly protein SufB	0	1	0	0	0
K09005	Uncharacterized protein	0	1	1	0	1
K09003	Uncharacterized protein	0	1	1	0	0
K08999	Uncharacterized protein	0	1	1	0	0
K08981	Putative membrane protein	0	0	0	1	1
K08979	Putative membrane protein	0	1	1	0	0
K08974	Putative membrane protein	0	0	0	1	1
K08971	Putative membrane protein	1	1	0	1	1
K08851	TP53 regulating kinase and related kinases	1	1	1	1	1
K08482	circadian clock protein KaiC	1	0	0	0	0
K08307	membrane-bound lytic murein transglycosylase D	0	0	0	2	2
K08303	U32 family peptidase	0	0	0	1	1
K08161	MFS transporter, DHA1 family, multidrug resistance protein	0	0	0	1	1
K07738	transcriptional repressor NrdR	1	1	1	1	1
K07729	Putative transcriptional regulator	1	0	1	0	0
K07583	tRNA pseudouridine synthase 10	1	1	1	1	1
K07580	Zn-ribbon RNA-binding protein	0	1	1	1	1
K07579	Putative methylase	1	1	1	1	1
K07577	Putative mRNA 3-end processing factor	1	0	0	0	0
K07572	Putative nucleotide binding protein	1	1	1	1	1
K07566	L-threonylcarbamoyladenylate synthase	1	1	0	1	1
K07562	60S ribosomal export protein NMD3	1	1	1	1	1
K07561	2-(3-amino-3-carboxypropyl)histidine synthase	0	1	0	0	0
K07558	tRNA nucleotidyltransferase (CCA-adding enzyme)	1	1	1	1	1
K07503	endonuclease	0	1	1	1	1
K07502	Uncharacterized protein	1	0	1	1	1
K07497	Putative transposase	0	0	1	0	0
K07472	TBP-interacting protein	0	0	2	0	0
K07466	replication factor A1	1	2	1	1	1
K07464	CRISPR-associated exonuclease Cas4	0	0	0	1	0
K07462	single-stranded-DNA-specific exonuclease	2	2	2	2	2
K07446	tRNA (guanine10-N2)-dimethyltransferase	0	1	1	0	1
K07444	Putative N6-adenine-specific DNA methylase	0	0	0	1	1
K07405	alpha-amylase	0	0	0	1	0
K07401	selenoprotein W-related protein	1	0	0	0	0
K07393	glutathionyl-hydroquinone reductase	1	0	0	0	0
K07342	protein transport protein SEC61 subunit gamma and related proteins	1	1	1	1	0
K07333	archaeal flagellar protein FlaJ	3	5	5	5	2
K07332	archaeal flagellar protein FlaI	2	3	2	2	1
K07305	peptide-methionine (R)-S-oxide reductase	2	1	0	0	0
K07304	peptide-methionine (S)-S-oxide reductase	1	0	0	0	0
K07301	cation:H+ antiporter	2	1	1	0	0
K07254	tRNA (cytidine56-2'-O)-methyltransferase	1	1	1	1	1
K07244	mgtE-like transporter	0	0	0	2	2
K07238	zinc transporter, ZIP family	1	1	1	0	0
K07180	serine protein kinase	1	0	0	0	1
K07178	RIO kinase 1	1	1	1	0	0
K07171	mRNA interferase MazF	0	0	1	0	0
K07163	Uncharacterized protein	0	1	0	0	0
K07159	Uncharacterized protein	0	2	1	1	0
K07158	Uncharacterized protein	1	0	1	1	1
K07151	dolichyl-diphosphooligosaccharide---protein glycosyltransferase	0	1	0	1	1
K07144	5-(aminomethyl)-3-furanmethanol phosphate kinase	0	1	0	0	0
K07138	Uncharacterized protein	0	0	0	1	0
K07133	Uncharacterized protein	0	0	2	0	1
K07131	Uncharacterized protein	1	0	1	1	1
K07114	Ca-activated chloride channel homolog	1	0	0	0	0
K07113	UPF0716 protein FxsA	0	1	1	1	1
K07108	Uncharacterized protein	1	0	1	1	1
K07101	Uncharacterized protein	0	0	1	0	0
K07096	Uncharacterized protein	1	1	2	1	1
K07095	Uncharacterized protein	1	0	0	0	0
K07089	Uncharacterized protein	0	1	0	1	0
K07060	endoribonuclease Nob1	1	1	1	1	1
K07059	Uncharacterized protein	1	1	1	0	1
K07058	membrane protein	1	0	0	0	0
K07053	3',5'-nucleoside bisphosphate phosphatase	0	0	0	2	2
K07052	CAAX protease family protein	0	0	0	0	1
K07050	misacylated tRNA(Ala) deacylase	1	1	1	0	0
K07043	UTP pyrophosphatase	0	0	0	1	1
K07041	Uncharacterized protein	1	1	1	1	1
K07038	inner membrane protein	0	1	0	0	0
K07027	glycosyltransferase 2 family protein	1	2	3	2	2
K07025	Putative hydrolase of the HAD superfamily	1	1	2	1	1
K07023	Putative hydrolases of HD superfamily	0	0	1	0	0
K07022	Uncharacterized protein	1	0	0	0	0
K07015	Putative phosphatase	1	0	0	0	0
K07013	Uncharacterized protein	1	0	0	0	0
K07012	CRISPR-associated endonuclease/helicase Cas3	0	0	0	1	0
K07010	Putative glutamine amidotransferase	0	0	0	1	1
K06999	phospholipase/carboxylesterase	1	0	0	0	0
K06990	MEMO1 family protein	1	0	3	2	2
K06987	Uncharacterized protein	1	0	0	0	0
K06965	protein pelota	0	1	1	1	1
K06961	ribosomal RNA assembly protein	1	2	1	1	1
K06953	Uncharacterized protein	1	1	1	1	1
K06950	Uncharacterized protein	0	0	1	1	1
K06945	Uncharacterized protein	1	0	1	1	1
K06944	Uncharacterized protein	1	1	1	1	0
K06942	ribosome-binding ATPase	1	1	1	1	1
K06936	archaeosine synthase beta-subunit	0	0	1	0	0
K06927	diphthine-ammonia ligase	0	1	0	0	0
K06915	Uncharacterized protein	3	2	3	3	3
K06910	phosphatidylethanolamine-binding protein	1	1	0	0	0
K06889	Uncharacterized protein	0	1	0	0	0
K06885	Uncharacterized protein	1	2	0	1	2
K06883	Uncharacterized protein	1	1	1	1	1
K06878	tRNA-binding protein	0	1	1	0	0
K06877	DEAD/DEAH box helicase domain-containing protein	1	0	0	0	0
K06875	programmed cell death protein 5	0	1	1	1	0
K06870	Uncharacterized protein	1	0	0	0	0
K06869	Uncharacterized protein	0	1	0	0	0
K06865	ATPase	1	1	1	1	1
K06859	glucose-6-phosphate isomerase, archaeal	1	1	0	0	0
K06415	stage V sporulation protein R	1	0	0	1	1
K06218	mRNA interferase RelE/StbE	0	0	1	0	0
K06196	cytochrome c-type biogenesis protein	1	0	0	0	0
K06176	tRNA pseudouridine13 synthase	1	1	1	1	1
K06174	ATP-binding cassette, sub-family E, member 1	0	1	0	0	0
K06147	ATP-binding cassette, subfamily B, bacterial	0	0	0	1	1
K06136	pyrroloquinoline quinone biosynthesis protein B	0	1	0	0	0
K06131	cardiolipin synthase A/B	0	0	0	1	1
K06024	segregation and condensation protein B	0	1	1	1	0
K06019	pyrophosphatase PpaX	0	0	1	0	0
K05979	2-phosphosulfolactate phosphatase	1	0	0	0	0
K05919	superoxide reductase	0	0	0	1	1
K05896	segregation and condensation protein A	0	2	1	1	0
K05873	adenylate cyclase, class 2	0	0	2	0	1
K05844	ribosomal protein S6--L-glutamate ligase	1	1	0	1	1
K05770	translocator protein	0	0	1	0	1
K05337	ferredoxin	0	1	2	2	0
K04802	proliferating cell nuclear antigen	1	1	0	1	1
K04801	replication factor C small subunit	1	0	1	1	0
K04800	replication factor C large subunit	1	1	1	1	0
K04799	flap endonuclease-1	1	1	1	2	1
K04798	prefoldin beta subunit	0	0	0	1	1
K04796	small nuclear ribonucleoprotein	0	1	1	1	0
K04795	fibrillarin-like pre-rRNA processing protein	1	1	1	1	1
K04794	peptidyl-tRNA hydrolase, PTH2 family	1	1	1	1	1
K04773	protease IV	1	0	1	1	1
K04720	threonine-phosphate decarboxylase	0	1	0	0	0
K04651	hydrogenase nickel incorporation protein HypA/HybF	0	1	0	0	0
K04566	lysyl-tRNA synthetase, class I	0	1	1	1	1
K04488	nitrogen fixation protein NifU and related proteins	0	0	2	2	1
K04487	cysteine desulfurase	0	0	1	1	0
K04486	histidinol-phosphatase (PHP family)	1	1	0	0	0
K04484	DNA repair protein RadB	1	1	0	2	1
K04483	DNA repair protein RadA	1	1	1	1	1
K04479	DNA polymerase IV (archaeal DinB-like DNA polymerase)	1	1	1	0	0
K04069	pyruvate formate lyase activating enzyme	0	0	1	1	1
K04063	lipoyl-dependent peroxiredoxin	1	0	0	0	0
K04043	molecular chaperone DnaK	1	0	0	1	2
K03926	periplasmic divalent cation tolerance protein	1	1	0	0	0
K03924	MoxR-like ATPase	1	1	0	0	0
K03800	lipoate---protein ligase	3	2	0	3	3
K03799	heat shock protein HtpX	1	0	1	1	1
K03778	D-lactate dehydrogenase	0	0	0	1	1
K03775	FKBP-type peptidyl-prolyl cis-trans isomerase SlyD	1	0	1	1	1
K03744	LemA protein	0	0	0	1	1
K03726	helicase	1	1	1	1	1
K03724	ATP-dependent helicase Lhr and Lhr-like helicase	1	1	1	1	1
K03718	Lrp/AsnC family transcriptional regulator, regulator for asnA, asnC and gidA	0	0	1	1	1
K03704	cold shock protein	0	1	2	2	2
K03703	excinuclease ABC subunit C	1	0	0	0	0
K03702	excinuclease ABC subunit B	1	0	0	0	0
K03701	excinuclease ABC subunit A	1	0	0	0	0
K03688	ubiquinone biosynthesis protein	0	1	0	0	0
K03687	molecular chaperone GrpE	1	0	0	1	1
K03686	molecular chaperone DnaJ	1	0	0	1	1
K03679	exosome complex component RRP4	2	1	1	0	1
K03671	thioredoxin 1	0	1	0	2	2
K03660	N-glycosylase/DNA lyase	1	1	1	2	1
K03652	DNA-3-methyladenine glycosylase	0	1	1	1	1
K03630	DNA repair protein RadC	1	1	1	1	1
K03627	Putative transcription factor	1	1	1	1	1
K03626	nascent polypeptide-associated complex subunit alpha	1	1	0	1	1
K03622	archaea-specific DNA-binding protein	0	0	0	1	1
K03609	septum site-determining protein MinD	1	3	1	2	2
K03601	exodeoxyribonuclease VII large subunit	1	0	1	0	0
K03592	PmbA protein	1	0	1	1	1
K03575	A/G-specific adenine glycosylase	1	0	0	0	0
K03574	8-oxo-dGTP diphosphatase	3	2	1	1	0
K03568	TldD protein	1	0	1	1	1
K03546	DNA repair protein SbcC/Rad50	1	1	1	1	1
K03540	ribonuclease P protein subunit RPR2	0	1	1	1	1
K03539	ribonuclease P/MRP protein subunit RPP1	1	1	1	1	1
K03538	ribonuclease P protein subunit POP4	1	1	1	1	1
K03537	ribonuclease P/MRP protein subunit POP5	1	1	1	1	1
K03531	cell division protein FtsZ	2	1	2	2	1
K03529	chromosome segregation protein	1	2	1	1	0
K03499	trk/ktr system potassium uptake protein	1	1	1	0	1
K03498	trk/ktr system potassium uptake protein	1	2	1	1	1
K03496	chromosome partitioning protein	0	1	0	0	0
K03470	ribonuclease HII	1	1	1	1	0
K03469	ribonuclease HI	1	0	0	1	1
K03465	thymidylate synthase (FAD)	0	0	1	0	0
K03455	monovalent cation:H+ antiporter-2, CPA2 family	1	0	0	0	0
K03433	proteasome beta subunit	1	1	1	1	1
K03432	proteasome alpha subunit	1	1	1	1	1
K03424	TatD DNase family protein	1	1	1	1	1
K03420	proteasome regulatory subunit	1	1	1	1	2
K03413	two-component system, chemotaxis family, chemotaxis protein CheY	0	0	0	1	1
K03412	two-component system, chemotaxis family, protein-glutamate methylesterase/glutaminase	0	0	0	1	0
K03411	chemotaxis protein CheD	0	0	0	1	1
K03410	chemotaxis protein CheC	0	0	0	1	2
K03408	purine-binding chemotaxis protein CheW	0	0	0	1	1
K03407	two-component system, chemotaxis family, sensor kinase CheA	0	0	0	1	1
K03406	methyl-accepting chemotaxis protein	0	0	0	2	1
K03387	NADH-dependent peroxiredoxin subunit F	0	0	1	1	1
K03386	peroxiredoxin (alkyl hydroperoxide reductase subunit C)	0	0	1	2	2
K03330	glutamyl-tRNA(Gln) amidotransferase subunit E	1	1	1	2	1
K03306	inorganic phosphate transporter, PiT family	0	0	0	0	1
K03282	large conductance mechanosensitive channel	1	1	0	0	0
K03265	peptide chain release factor subunit 1	0	1	1	1	1
K03264	translation initiation factor 6	0	1	1	1	0
K03263	translation initiation factor 5A	1	1	1	1	0
K03243	translation initiation factor 5B	1	1	1	1	1
K03242	translation initiation factor 2 subunit 3	1	2	1	1	1
K03238	translation initiation factor 2 subunit 2	1	2	1	1	0
K03237	translation initiation factor 2 subunit 1	1	1	0	1	1
K03236	translation initiation factor 1A	1	1	1	1	1
K03234	elongation factor 2	1	1	1	1	1
K03232	elongation factor 1-beta	1	1	1	1	1
K03231	elongation factor 1-alpha	1	1	1	1	1
K03168	DNA topoisomerase I	1	2	0	1	0
K03167	DNA topoisomerase VI subunit B	1	2	1	1	1
K03166	DNA topoisomerase VI subunit A	1	2	1	1	1
K03151	tRNA uracil 4-sulfurtransferase	2	1	2	1	0
K03124	transcription initiation factor TFIIB	1	3	2	1	1
K03120	transcription initiation factor TFIID TATA-box-binding protein	0	1	1	1	1
K03113	translation initiation factor 1	1	1	1	1	1
K03110	fused signal recognition particle receptor	1	2	1	1	1
K03106	signal recognition particle subunit SRP54	1	0	1	1	1
K03076	preprotein translocase subunit SecY	1	1	1	2	1
K03074	preprotein translocase subunit SecF	1	1	0	1	1
K03072	preprotein translocase subunit SecD	1	1	0	1	1
K03059	DNA-directed RNA polymerase subunit P	0	0	0	1	1
K03058	DNA-directed RNA polymerase subunit N	1	1	1	1	1
K03057	transcription factor S	1	1	1	1	1
K03055	DNA-directed RNA polymerase subunit K	1	2	1	1	0
K03053	DNA-directed RNA polymerase subunit H	1	1	1	1	1
K03051	DNA-directed RNA polymerase subunit F	1	1	1	1	1
K03050	DNA-directed RNA polymerase subunit E	1	1	1	1	1
K03049	DNA-directed RNA polymerase subunit E	1	1	1	1	1
K03047	DNA-directed RNA polymerase subunit D	1	1	1	1	1
K03045	DNA-directed RNA polymerase subunit B	1	1	1	1	1
K03042	DNA-directed RNA polymerase subunit A	1	1	1	1	1
K03041	DNA-directed RNA polymerase subunit A	1	1	1	1	1
K02996	small subunit ribosomal protein S9	1	1	1	1	1
K02995	small subunit ribosomal protein S8e	0	1	1	1	1
K02994	small subunit ribosomal protein S8	1	1	1	1	1
K02992	small subunit ribosomal protein S7	1	1	1	1	1
K02991	small subunit ribosomal protein S6e	1	2	1	1	1
K02988	small subunit ribosomal protein S5	1	1	1	1	1
K02987	small subunit ribosomal protein S4e	1	1	1	1	1
K02986	small subunit ribosomal protein S4	1	1	1	1	1
K02984	small subunit ribosomal protein S3Ae	1	1	1	1	1
K02982	small subunit ribosomal protein S3	1	1	1	1	1
K02979	small subunit ribosomal protein S28e	1	1	1	1	1
K02978	small subunit ribosomal protein S27e	1	1	0	1	1
K02977	small subunit ribosomal protein S27Ae	1	1	0	1	1
K02974	small subunit ribosomal protein S24e	1	1	1	1	1
K02967	small subunit ribosomal protein S2	1	1	1	1	1
K02966	small subunit ribosomal protein S19e	0	1	1	1	1
K02965	small subunit ribosomal protein S19	1	1	1	1	1
K02962	small subunit ribosomal protein S17e	0	1	1	1	1
K02961	small subunit ribosomal protein S17	0	1	1	1	1
K02956	small subunit ribosomal protein S15	1	1	1	1	1
K02954	small subunit ribosomal protein S14	1	1	1	1	1
K02952	small subunit ribosomal protein S13	1	1	1	1	1
K02950	small subunit ribosomal protein S12	1	1	1	1	2
K02948	small subunit ribosomal protein S11	1	1	1	1	1
K02946	small subunit ribosomal protein S10	1	1	1	1	1
K02944	large subunit ribosomal protein LX	1	0	0	1	1
K02936	large subunit ribosomal protein L7Ae	1	1	1	1	1
K02933	large subunit ribosomal protein L6	1	1	1	1	1
K02931	large subunit ribosomal protein L5	1	1	1	1	1
K02930	large subunit ribosomal protein L4e	1	1	1	1	1
K02929	large subunit ribosomal protein L44e	1	1	0	1	1
K02927	ubiquitin-large subunit ribosomal protein L40e	0	0	1	1	1
K02922	large subunit ribosomal protein L37e	0	1	1	1	1
K02921	large subunit ribosomal protein L37Ae	1	1	1	1	1
K02912	large subunit ribosomal protein L32e	1	1	1	1	1
K02910	large subunit ribosomal protein L31e	0	0	1	0	0
K02908	large subunit ribosomal protein L30e	0	0	0	1	1
K02907	large subunit ribosomal protein L30	1	1	1	1	1
K02906	large subunit ribosomal protein L3	1	1	1	1	2
K02904	large subunit ribosomal protein L29	1	1	1	1	1
K02896	large subunit ribosomal protein L24e	0	1	0	1	1
K02895	large subunit ribosomal protein L24	1	1	1	1	1
K02892	large subunit ribosomal protein L23	1	1	1	0	1
K02890	large subunit ribosomal protein L22	1	1	1	1	1
K02889	large subunit ribosomal protein L21e	1	1	1	1	1
K02886	large subunit ribosomal protein L2	1	1	1	1	1
K02885	large subunit ribosomal protein L19e	1	1	1	1	1
K02883	large subunit ribosomal protein L18e	1	1	1	1	1
K02881	large subunit ribosomal protein L18	1	1	1	1	1
K02877	large subunit ribosomal protein L15e	1	1	1	2	1
K02876	large subunit ribosomal protein L15	1	1	1	1	1
K02874	large subunit ribosomal protein L14	1	1	1	1	1
K02871	large subunit ribosomal protein L13	1	1	1	1	1
K02869	large subunit ribosomal protein L12	1	1	0	1	0
K02867	large subunit ribosomal protein L11	1	1	1	1	0
K02866	large subunit ribosomal protein L10e	1	1	1	1	1
K02864	large subunit ribosomal protein L10	1	1	1	1	0
K02863	large subunit ribosomal protein L1	1	1	1	1	0
K02858	3,4-dihydroxy 2-butanone 4-phosphate synthase	0	2	0	0	0
K02658	twitching motility two-component system response regulator PilH	0	0	0	1	1
K02601	transcription termination/antitermination protein NusG	1	1	1	2	0
K02600	transcription termination/antitermination protein NusA	1	1	1	1	1
K02528	16S rRNA (adenine1518-N6/adenine1519-N6)-dimethyltransferase	1	1	1	1	1
K02503	histidine triad (HIT) family protein	0	0	1	1	0
K02493	release factor glutamine methyltransferase	1	1	1	1	1
K02488	two-component system, cell cycle response regulator	1	0	0	0	0
K02450	general secretion pathway protein A	1	1	1	0	0
K02437	glycine cleavage system H protein	0	1	1	0	0
K02435	aspartyl-tRNA(Asn)/glutamyl-tRNA(Gln) amidotransferase subunit C	1	1	0	1	1
K02434	aspartyl-tRNA(Asn)/glutamyl-tRNA(Gln) amidotransferase subunit B	2	1	0	1	1
K02433	aspartyl-tRNA(Asn)/glutamyl-tRNA(Gln) amidotransferase subunit A	1	1	0	1	1
K02428	XTP/dITP diphosphohydrolase	1	1	0	1	2
K02323	DNA polymerase II small subunit	1	1	1	1	1
K02322	DNA polymerase II large subunit	1	1	1	1	1
K02319	DNA polymerase, archaea type	1	1	1	1	2
K02316	DNA primase	1	0	1	1	1
K02283	pilus assembly protein CpaF	0	0	1	0	0
K02275	cytochrome c oxidase subunit II	1	0	0	0	0
K02201	pantetheine-phosphate adenylyltransferase	0	1	0	0	0
K02124	V/A-type H+/Na+-transporting ATPase subunit K	1	1	0	0	0
K02123	V/A-type H+/Na+-transporting ATPase subunit I	1	1	0	0	0
K02122	V/A-type H+/Na+-transporting ATPase subunit F	1	1	0	0	0
K02120	V/A-type H+/Na+-transporting ATPase subunit D	1	1	0	0	0
K02119	V/A-type H+/Na+-transporting ATPase subunit C	1	1	0	0	0
K02118	V/A-type H+/Na+-transporting ATPase subunit B	1	1	0	0	0
K02117	V/A-type H+/Na+-transporting ATPase subunit A	1	1	0	0	0
K02035	peptide/nickel transport system substrate-binding protein	0	0	0	2	2
K02004	Putative ABC transport system permease protein	2	2	1	2	1
K02003	Putative ABC transport system ATP-binding protein	1	2	1	1	1
K01992	ABC-2 type transport system permease protein	0	1	2	0	1
K01990	ABC-2 type transport system ATP-binding protein	1	1	2	0	1
K01975	RNA 2',3'-cyclic 3'-phosphodiesterase	1	2	1	1	1
K01951	GMP synthase (glutamine-hydrolysing)	1	0	0	0	0
K01940	argininosuccinate synthase	0	0	1	0	0
K01937	CTP synthase	1	1	1	1	1
K01916	NAD+ synthase	1	1	0	0	0
K01912	phenylacetate-CoA ligase	0	1	0	0	0
K01903	succinyl-CoA synthetase beta subunit	1	0	0	0	0
K01902	succinyl-CoA synthetase alpha subunit	1	0	0	0	0
K01893	asparaginyl-tRNA synthetase	1	0	1	0	0
K01890	phenylalanyl-tRNA synthetase beta chain	1	1	1	1	1
K01889	phenylalanyl-tRNA synthetase alpha chain	1	1	1	1	1
K01887	arginyl-tRNA synthetase	1	1	1	1	1
K01885	glutamyl-tRNA synthetase	1	1	1	1	1
K01883	cysteinyl-tRNA synthetase	1	1	1	2	1
K01881	prolyl-tRNA synthetase	1	1	1	1	1
K01880	glycyl-tRNA synthetase	1	1	1	1	1
K01876	aspartyl-tRNA synthetase	0	1	0	0	0
K01875	seryl-tRNA synthetase	1	2	0	2	1
K01874	methionyl-tRNA synthetase	1	1	1	1	1
K01873	valyl-tRNA synthetase	1	1	1	1	1
K01872	alanyl-tRNA synthetase	1	1	1	1	1
K01870	isoleucyl-tRNA synthetase	1	1	1	1	1
K01869	leucyl-tRNA synthetase	1	1	1	2	1
K01868	threonyl-tRNA synthetase	1	1	1	1	1
K01867	tryptophanyl-tRNA synthetase	1	1	1	1	1
K01866	tyrosyl-tRNA synthetase	0	2	1	1	1
K01803	triosephosphate isomerase (TIM)	1	0	0	1	1
K01784	UDP-glucose 4-epimerase	0	1	1	0	0
K01755	argininosuccinate lyase	0	0	1	0	0
K01744	aspartate ammonia-lyase	1	0	0	0	0
K01733	threonine synthase	0	1	1	1	1
K01724	4a-hydroxytetrahydrobiopterin dehydratase	1	0	0	0	0
K01720	2-methylcitrate dehydratase	1	0	0	0	0
K01689	enolase	1	2	1	1	0
K01673	carbonic anhydrase	1	0	0	0	0
K01669	deoxyribodipyrimidine photo-lyase	2	1	1	2	1
K01667	tryptophanase	1	0	0	0	1
K01647	citrate synthase	1	0	0	0	0
K01619	deoxyribose-phosphate aldolase	1	0	0	0	0
K01610	phosphoenolpyruvate carboxykinase (ATP)	0	1	0	0	0
K01601	ribulose-bisphosphate carboxylase large chain	1	1	0	1	1
K01537	P-type Ca2+ transporter type 2C	1	1	1	3	1
K01520	dUTP pyrophosphatase	0	1	1	1	1
K01512	acylphosphatase	0	1	1	1	1
K01507	inorganic pyrophosphatase	1	1	1	1	1
K01494	dCTP deaminase	0	1	1	0	0
K01493	dCMP deaminase	1	0	0	0	0
K01480	agmatinase	0	0	1	0	0
K01478	arginine deiminase	0	0	0	1	0
K01448	N-acetylmuramoyl-L-alanine amidase	0	0	0	1	0
K01439	succinyl-diaminopimelate desuccinylase	1	0	0	0	0
K01409	N6-L-threonylcarbamoyladenine synthase	1	1	1	1	1
K01265	methionyl aminopeptidase	0	1	0	1	1
K01262	Xaa-Pro aminopeptidase	0	0	1	0	1
K01239	purine nucleosidase	1	0	0	0	0
K01200	pullulanase	0	0	0	1	1
K01179	endoglucanase	0	0	0	1	0
K01174	micrococcal nuclease	0	1	0	1	0
K01170	tRNA-intron endonuclease, archaea type	1	1	1	1	1
K01151	deoxyribonuclease IV	1	1	1	1	1
K01092	myo-inositol-1(or 4)-monophosphatase	0	0	0	1	1
K01046	triacylglycerol lipase	0	0	0	1	0
K01007	pyruvate, water dikinase	1	2	2	2	1
K01001	UDP-N-acetylglucosamine-dolichyl-phosphate N-acetylglucosaminephosphotransferase	0	0	0	1	1
K00973	glucose-1-phosphate thymidylyltransferase	1	0	0	1	1
K00966	mannose-1-phosphate guanylyltransferase	0	1	0	1	1
K00952	nicotinamide-nucleotide adenylyltransferase	2	1	1	1	1
K00945	CMP/dCMP kinase	1	1	1	1	0
K00943	dTMP kinase	1	1	1	1	1
K00940	nucleoside-diphosphate kinase	2	2	1	1	1
K00939	adenylate kinase	3	1	2	1	1
K00927	phosphoglycerate kinase	0	0	0	1	1
K00926	carbamate kinase	1	0	0	0	0
K00925	acetate kinase	0	0	0	1	0
K00918	ADP-dependent phosphofructokinase/glucokinase	0	0	0	1	1
K00876	uridine kinase	0	0	1	1	1
K00873	pyruvate kinase	1	0	0	0	0
K00857	thymidine kinase	0	0	0	1	1
K00852	ribokinase	1	0	0	0	0
K00847	fructokinase	0	1	0	0	0
K00845	glucokinase	0	0	0	1	1
K00826	branched-chain amino acid aminotransferase	0	0	1	0	0
K00823	4-aminobutyrate aminotransferase	1	0	0	0	0
K00820	glucosamine---fructose-6-phosphate aminotransferase (isomerizing)	1	0	2	2	1
K00812	aspartate aminotransferase	0	1	1	0	0
K00809	deoxyhypusine synthase	0	0	1	0	0
K00801	farnesyl-diphosphate farnesyltransferase	0	0	1	0	0
K00798	cob(I)alamin adenosyltransferase	0	1	1	0	0
K00789	S-adenosylmethionine synthetase	1	1	0	1	1
K00784	ribonuclease Z	0	1	1	0	1
K00766	anthranilate phosphoribosyltransferase	1	0	0	0	0
K00763	nicotinate phosphoribosyltransferase	1	1	0	0	0
K00721	dolichol-phosphate mannosyltransferase	0	1	0	1	0
K00693	glycogen synthase	0	0	0	1	0
K00688	glycogen phosphorylase	0	0	0	1	1
K00627	pyruvate dehydrogenase E2component (dihydrolipoamide acetyltransferase)	0	1	0	1	2
K00612	carbamoyltransferase	0	0	0	1	0
K00611	ornithine carbamoyltransferase	1	1	0	1	0
K00600	glycine hydroxymethyltransferase	0	3	0	0	0
K00575	chemotaxis protein methyltransferase CheR	0	0	0	1	0
K00573	protein-L-isoaspartate(D-aspartate) O-methyltransferase	1	1	1	0	0
K00560	thymidylate synthase	0	3	0	1	1
K00555	tRNA (guanine26-N2/guanine27-N2)-dimethyltransferase	1	1	1	1	1
K00525	ribonucleoside-diphosphate reductase alpha chain	2	1	1	1	1
K00390	phosphoadenosine phosphosulfate reductase	0	1	0	0	0
K00382	dihydrolipoamide dehydrogenase	1	2	1	1	1
K00335	NADH-quinone oxidoreductase subunit F	0	0	0	1	1
K00334	NADH-quinone oxidoreductase subunit E	0	0	0	1	1
K00318	proline dehydrogenase	1	0	0	0	0
K00287	dihydrofolate reductase	0	1	0	0	0
K00263	leucine dehydrogenase	1	0	0	0	0
K00261	glutamate dehydrogenase (NAD(P)+)	1	0	0	0	0
K00260	glutamate dehydrogenase	1	1	1	1	1
K00259	alanine dehydrogenase	1	0	0	0	0
K00239	succinate dehydrogenase / fumarate reductase, flavoprotein subunit	1	0	0	0	0
K00175	2-oxoglutarate/2-oxoacid ferredoxin oxidoreductase subunit beta	0	0	1	1	1
K00174	2-oxoglutarate/2-oxoacid ferredoxin oxidoreductase subunit alpha	0	0	1	1	1
K00162	pyruvate dehydrogenase E1 component beta subunit	1	1	2	0	0
K00161	pyruvate dehydrogenase E1 component alpha subunit	1	1	2	1	1
K00150	glyceraldehyde-3-phosphate dehydrogenase (NADP)	0	0	0	1	0
K00134	glyceraldehyde 3-phosphate dehydrogenase	1	0	0	0	0
K00128	aldehyde dehydrogenase (NAD+)	1	0	0	0	0
K00088	IMP dehydrogenase	1	0	0	0	0
K00030	isocitrate dehydrogenase (NAD+)	1	0	0	0	0
K00027	malate dehydrogenase (oxaloacetate-decarboxylating)	1	0	0	0	0
K00024	malate dehydrogenase	1	0	0	0	0
K00012	UDPglucose 6-dehydrogenase	0	0	0	1	0

## Sheet: Table S4
Table S4. Gene counts of carbohydrate metabolism related genes identified by comparing to CAZy database.
CAZy family	Functional description	QJJ-5_bin.20	QJJ-7_bin.66	QJJ-9_bin.46	NHA-2	NHA-4
GT2	Glycosyltransferase,transferring sugar from UDP-glucose, UDP-N-acetyl- galactosamine, GDP-mannose or CDP-abequose, to a range of substrates including cellulose, dolichol phosphate and teichoic acids.	3	3	2	5	3
GT75	Self-glucosylating β-glucosyltransferase	1		1
GT66	Dolichyl-diphosphooligosaccharide protein glycotransferase		1		1	1
GT4	phosphatidyl-myo-inositol mannosyltransferase; Glycosyltransferase involved in cell wall bisynthesis;		3	3	4	1
GT83	4-amino-4-deoxy-β-L-arabinosyltransferase		1		1
GT35	Glycogen or starch phosphorylase				1	1
GH134	Endo-β-1,4-mannanase				1
GH57	Alpha-amylsase				1
GH5	Endo-β-1,4-glucanase / cellulase, β-glucosidase				1
GH13	α-amylase					1

## Sheet: Table S5
Table S5. Detected peptidases in Nucleotidisoterales MAGs.
Enzyme Family	QJJ-5_bin.20	QJJ-7_bin.66	QJJ-9_bin.46	NHA-2	NHA-4	Functional description	Signalp
A22		1	1	1	1	Intramembrane aspartyl peptidase	N
C25		1	1			C25 Family cysteine peptidase	Y
C26	2	1	1	2	2	Family C26 unassigned peptidases	N
C44	1	2	1	1	1	Family C44 non-peptidase homologues	N
I51		1	1			Family I51 unassigned peptidase	N
I87	1		1	1		Family I87 unassigned peptidase inhibitors	N
M18			1	1	1	apeA putative peptidase	N
M20	1					Acetylornithine deacetylase ArgE	N
M23				1	1	SubFamily M23B unassigned peptidases	N
M24		2	1	2	2	Hyperthermophile prolidase	N
M26			1			Family M26 unassigned peptidases	Y
M29	3	1	1	1	1	Family M29 non-peptidase homologues	N
M38		1				Family M38 non-peptidase homologues	N
M41	3	2	1	2	4	Family M41 non-peptidase homologues	N
M43		1	1			subFamily M43B non-peptidase homologues	Y
M48	2		1	1	1	subFamily M48B unassigned peptidases	N
M50	2	2	2	3	2	Family M50 non-peptidase homologues	N
M64	1					IgA Peptidase	Y
M95				1	1	Family M95 unassigned peptidases	N
M96					1	Family M96 non-peptidase homologues	N
M103	2		2	2	2	Family M103 unassigned peptidases	N
N10	2	2	4			Family N10 unassigned peptide lyases	N
N11	2	1	1	1	1	Family N11 unassigned peptide lyases	N
S01	2	1	1	2	1	SubFamily S1A non-peptidase homologues	N
S08		1				S8 Family serine peptidase	Y
S09	1	1		1	1	SubFamily S9B unassigned peptidases	N
S16	1					PF1438	N
S18	1					Archaeal serine protease	Y
S26	1	1	1			SubFamily S26B unassigned peptidases	Y
S33	1					Family S33 unassigned peptidases	N
S49	1		1	1	1	SubFamily S49B unassigned peptidases	N
S54	1	2	2	2	2	Family S54 unassigned peptidases	N
T01	2	2	2	2	2	SubFamily T1A unassigned peptidases; archaean proteasome alpha subunit	N
T02	1					Family T2 unassigned peptidases	N
U32				1	1	Collagenase	N

## Sheet: Table S6
Table S6. Psiblast results of SPEARE proteins in Ca. Nanohaloarchaeota genomes.
qseqid	sseqid	pident	length	mismatch	gapopen	qstart	qend	sstart	send	evalue	bitscore
Ca.Nanohaloarchaeota archaeon B49_G9|WTCB01000031.1_1	CP012986.1_465	32.619	653	414	12	2033	2679	7927	8559	3.53e-105	369
Ca.Nanohaloarchaeota archaeon B49_G9|WTCB01000107.1_1	CP012986.1_465	22.754	690	408	30	1235	1848	4432	5072	1.87e-07	47
Ca.Nanohaloarchaeota archaeon B49_G9|WTCB01000097.1_3	CP012986.1_465	30.946	1089	640	25	1	1056	7549	8558	3.17e-157	508
Ca.Nanohaloarchaeota archaeon B49_G9|WTCB01000067.1_1	CP012986.1_465	28.243	1218	767	28	6194	7374	7412	8559	4.58e-125	437
Ca.Nanohaloarchaeota archaeon B49_G9|WTCB01000081.1_27	CP012986.1_465	23.018	391	230	14	877	1226	5315	5675	1.62e-07	47
Ca.Nanohaloarchaeota archaeon B49_G9|WTCB01000094.1_1	CP012986.1_465	23.921	811	492	33	296	1072	1002	1721	5.05e-34	134
Ca.Nanohaloarchaeota archaeon MAG_AT22|JACOQA010000005.1_25	CP012986.1_465	24.041	678	387	27	135	789	5060	5632	3.61e-08	47.4
Ca.Nanohaloarchaeota archaeon NHA-2|sd16_k127_81541_4	CP012986.1_465	28.561	1334	876	41	620	1934	1	1276	9.17e-141	479
Ca.Nanohaloarchaeota archaeon NHA-5|D15_k127_162018_15	CP012986.1_465	28.084	997	627	27	189	1146	7615	8560	1.97e-100	342
Ca.Nanohaloarchaeota archaeon B72_G9|QMVA01000037.1_1	CP012986.1_465	27.99	1154	705	37	844	1938	7472	8558	3.11e-98	345
Ca.Nanohaloarchaeota archaeon AB_1215_Bin_137|JAFCCC010000004.1_57	CP012986.1_465	31.475	1112	689	21	3753	4828	7484	8558	6.11e-163	562
Ca.Nanohaloarchaeota archaeon AB_1215_Bin_137|JAFCCC010000004.1_57	CP012986.1_465	24.575	647	406	29	1939	2548	6257	6858	1.18e-12	64.7
Ca.Nanohaloarchaeota archaeon AB_03_Bin_104|JAFCBV010000041.1_1	CP012986.1_465	27.654	1215	775	28	2	1179	7411	8558	2.73e-135	447
Ca.Nanohaloarchaeota archaeon SG1_46_23|Ga0310241_105_88	CP012986.1_465	32.512	609	384	11	1865	2466	7971	8559	1.34e-95	337
Ca.Nanohaloarchaeota archaeon SG1_46_23|Ga0310241_106_14	CP012986.1_465	99.237	1049	8	0	1	1049	7514	8562	0	2134
Ca.Nanohaloarchaeota archaeon SG1_46_23|Ga0310241_106_15	CP012986.1_465	95.882	7406	284	6	1	7394	1	7397	0	14186
Ca.Nanohaloarchaeota archaeon B1-Br10_U2g21|LKMP01000005.1_20	CP012986.1_465	30.076	3418	2085	96	3809	7131	4690	7897	0	1187
Ca.Nanohaloarchaeota archaeon B1-Br10_U2g21|LKMP01000005.1_20	CP012986.1_465	31.461	2190	1381	60	25	2167	2	2118	0	959
Ca.Nanohaloarchaeota archaeon B1-Br10_U2g21|LKMP01000005.1_20	CP012986.1_465	64.58	607	215	0	7247	7853	7956	8562	0	855
Ca.Nanohaloarchaeota archaeon B1-Br10_U2g21|LKMP01000005.1_20	CP012986.1_465	25.549	2051	1300	77	1726	3705	1900	3794	1.99e-134	469
Ca.Nanohaloarchaeota archaeon B1-Br10_U2g21|LKMP01000005.1_21	CP012986.1_465	58.264	599	237	6	33	623	7967	8560	0	702
Ca.Nanohaloarchaeota archaeon SG9|CP012986.1_465	CP012986.1_465	100	8562	0	0	1	8562	1	8562	0	17369
Ca.Nanohaloarchaeota archaeon SG9|CP012986.1_614	CP012986.1_465	23.421	649	386	28	1020	1624	5041	5622	4.41e-07	45.8
Ca.Nanohaloarchaeota archaeon SG9|CP012986.1_955	CP012986.1_465	32.348	609	385	11	2709	3310	7971	8559	2.5e-95	337
Ca.Nanohaloarchaeota archaeon SW_4_43_9|PXPD01000035.1_6	CP012986.1_465	27.332	1233	789	36	2413	3597	7386	8559	2.18e-101	357
Ca.Nanohaloarchaeota archaeon SW_7_43_1|PXPE01000001.1_1083	CP012986.1_465	27.258	1218	749	34	2465	3623	7420	8559	3.31e-103	363
Ca.Nanohaloarchaeota archaeon SW_7_46_7|PXPF01000131.1_1	CP012986.1_465	90.75	800	72	1	322	1121	4081	4878	0	1478
Ca.Nanohaloarchaeota archaeon SW_7_46_7|PXPF01000187.1_2	CP012986.1_465	86.463	687	77	3	1	678	2404	3083	0	1180
Ca.Nanohaloarchaeota archaeon Nha-CHl|Ga0310355_11_1071	CP012986.1_465	21.342	745	510	22	2	722	7552	8244	9.35e-29	114
Ca.Nanohaloarchaeota archaeon Nha-R1|NAR1_11_33	CP012986.1_465	27.851	1131	731	30	4896	5998	7486	8559	4.04e-120	421
Ca.Nanohaloarchaeota archaeon Nha-R1|NAR1_13_6	CP012986.1_465	26.335	562	297	26	473	963	4738	5253	2.07e-08	48.5
QJJ_5_bin.20|NODE_57_length_5341_cov_1.924818_1	CP012986.1_465	51.485	606	290	3	168	771	7956	8559	0	635
QJJ_7_bin.66|NODE_3_length_50501_cov_5.431790_44	CP012986.1_465	35.574	610	365	7	1531	2133	7971	8559	1.49e-115	402
QJJ_9_bin.46|NODE_25_length_9271_cov_2.394576_6	CP012986.1_465	28.434	1143	729	37	334	1446	7478	8561	7.32e-118	401

## Sheet: Table S7
Table S7. Identification of signal peptides in genes predicted from Nucleotidisoterales MAGs.
Genes	Annotation
QJJ-5_bin.20_41	thioredoxin domain-containing protein
QJJ-5_bin.20_43	hypothetical protein D6789_00465 [Candidatus Woesearchaeota archaeon]
QJJ-5_bin.20_47	peptide-methionine (S)-S-oxide reductase [Nanohaloarchaea archaeon SW_7_43_1]
QJJ-5_bin.20_196	hypothetical protein BRC26_03555 [Nanohaloarchaea archaeon QH_8_44_6]
QJJ-5_bin.20_197	hypothetical protein DRO57_09205, partial [Candidatus Bathyarchaeota archaeon]
QJJ-5_bin.20_262	hypothetical protein J07AB43_16160 [Candidatus Nanosalina sp. J07AB43]
QJJ-5_bin.20_431	VanZ like family
QJJ-5_bin.20_486	hypothetical protein [DPANN group archaeon]
QJJ-5_bin.20_521	COG4880, Secreted protein containing C-terminal beta-propeller domain distantly related to WD-40 repeats
QJJ-5_bin.20_567	multicopper oxidase domain-containing protein [Spirochaetes bacterium]
QJJ-5_bin.20_649	hypothetical protein [bacterium]
QJJ-5_bin.20_682	hypothetical protein DRP16_02270, partial [Candidatus Aenigmarchaeota archaeon]
QJJ-5_bin.20_689	COG1361 S-layer family protein
QJJ-5_bin.20_698	DUF3179 domain-containing protein
QJJ-5_bin.20_753	zinc ABC transporter solute-binding protein [Clostridia bacterium]
QJJ-5_bin.20_776	hypothetical protein AQV86_00690 [Nanohaloarchaea archaeon SG9]
QJJ-7_bin.66_148	hypothetical protein [Methanococcus vannielii]
QJJ-7_bin.66_168	Carboxypeptidase regulatory-like domain
QJJ-7_bin.66_172	hypothetical protein [Candidatus Aenigmarchaeota archaeon]
QJJ-7_bin.66_257	right-handed parallel beta-helix repeat-containing protein
QJJ-7_bin.66_307	hypothetical protein [Saliphagus sp. LR7]
QJJ-7_bin.66_342	hypothetical protein DRP11_00230 [Candidatus Aenigmarchaeota archaeon]
QJJ-7_bin.66_363	hypothetical protein A3K63_00135 [Candidatus Micrarchaeota archaeon RBG_16_49_10]
QJJ-7_bin.66_364	hypothetical protein [Candidatus Aenigmarchaeota archaeon]
QJJ-7_bin.66_373	COG1361 S-layer family protein
QJJ-7_bin.66_388	LamG domain-containing protein
QJJ-7_bin.66_41	glycosyltransferase family 39 protein
QJJ-7_bin.66_432	hypothetical protein COT15_05260 [Candidatus Diapherotrites archaeon CG08_land_8_20_14_0_20_34_12]
QJJ-7_bin.66_460	hypothetical protein EPN87_03340 [archaeon]
QJJ-7_bin.66_46	The Mar proteins are involved in the multiple antibiotic resistance, a non-specific resistance system
QJJ-7_bin.66_473	DsbA family protein
QJJ-7_bin.66_474	Domain of unknown function (DUF5667)
QJJ-7_bin.66_528	hypothetical protein [Thermodesulfobium narugense]
QJJ-7_bin.66_529	hypothetical protein AQV86_03215 [Nanohaloarchaea archaeon SG9]
QJJ-7_bin.66_53	hypothetical protein BRC29_00045 [Nanohaloarchaea archaeon SW_7_43_1]
QJJ-7_bin.66_541	thioredoxin [Candidatus Vogelbacteria bacterium]
QJJ-7_bin.66_585	hypothetical protein [archaeon]
QJJ-7_bin.66_608	hypothetical protein DRP10_01145, partial [Candidatus Aenigmarchaeota archaeon]
QJJ-7_bin.66_609	hypothetical protein DRO76_02265 [Candidatus Altiarchaeales archaeon]
QJJ-7_bin.66_614	hypothetical protein BRC29_01475 [Nanohaloarchaea archaeon SW_7_43_1]
QJJ-7_bin.66_647	helix-turn-helix domain-containing protein [Haloferax sp. SB29]
QJJ-7_bin.66_682	hypothetical protein [bacterium]
QJJ-7_bin.66_688	COG1361 S-layer family protein
QJJ-7_bin.66_801	LamG domain-containing protein
QJJ-7_bin.66_849	50S ribosomal protein L39e [Nanohaloarchaea archaeon SW_7_46_7]
QJJ-7_bin.66_85	DUF192 domain-containing protein
QJJ-7_bin.66_905	hypothetical protein BRC27_02025, partial [Nanohaloarchaea archaeon SW_10_44_10]
QJJ-7_bin.66_913	COG1361 S-layer family protein
QJJ-9_bin.46_102	hypothetical protein BRC29_01475 [Nanohaloarchaea archaeon SW_7_43_1]
QJJ-9_bin.46_133	hypothetical protein JSV92_05250 [archaeon]
QJJ-9_bin.46_155	COG1361 S-layer family protein
QJJ-9_bin.46_165	Putative cell wall-binding domain
QJJ-9_bin.46_20	Concanavalin A-like lectin/glucanases superfamily
QJJ-9_bin.46_29	Concanavalin A-like lectin/glucanases superfamily
QJJ-9_bin.46_33	beta-propeller domain-containing protein
QJJ-9_bin.46_376	Thiol-disulfide isomerase or thioredoxin
QJJ-9_bin.46_378	thioredoxin [Candidatus Vogelbacteria bacterium]
QJJ-9_bin.46_387	hypothetical protein BRC27_00905 [Nanohaloarchaea archaeon SW_10_44_10]
QJJ-9_bin.46_393	hypothetical protein BRC28_01945 [Nanohaloarchaea archaeon SW_4_43_9]
QJJ-9_bin.46_42	hypothetical protein J07AB43_06160 [Candidatus Nanosalina sp. J07AB43]
QJJ-9_bin.46_526	hypothetical protein [Candidatus Aenigmarchaeota archaeon]
QJJ-9_bin.46_674	hypothetical protein J07AB43_16160 [Candidatus Nanosalina sp. J07AB43]
QJJ-9_bin.46_783	hypothetical protein AQV86_03100 [Nanohaloarchaea archaeon SG9]
QJJ-9_bin.46_94	DUF2341 domain-containing protein [candidate division Zixibacteria bacterium]
NHA-2_45	hypothetical protein DRO99_02970 [Candidatus Aenigmarchaeota archaeon]
NHA-2_56	S-layer protein [Halobellus captivus]
NHA-2_148	hypothetical protein [Candidatus Aenigmarchaeota archaeon]
NHA-2_262	hypothetical protein [Methanosarcina mazei]
NHA-2_449	hypothetical protein [Candidatus Aenigmarchaeota archaeon]
NHA-2_476	hypothetical protein AQV86_03100 [Nanohaloarchaea archaeon SG9]
NHA-2_741	hypothetical protein COX43_02120, partial [Parcubacteria group bacterium CG23_combo_of_CG06-09_8_20_14_all_35_9]
NHA-2_906	Hep_Hag family protein [Parcubacteria bacterium 33_209]
NHA-4_103	S-layer protein [Halobellus captivus]
NHA-4_286	hypothetical protein BRC29_00295 [Nanohaloarchaea archaeon SW_7_43_1]
NHA-4_304	hypothetical protein [Archaeoglobaceae archaeon]
NHA-4_370	hypothetical protein [Candidatus Aenigmarchaeota archaeon]
NHA-4_699	hypothetical protein DRN71_01300, partial [Candidatus Nanohaloarchaeota archaeon]
